# Supplementary material for: Evaluating COVID-19 Booster Vaccination Strategies in a Partially Vaccinated Population: A Modeling Study
Source: Vaccines (Basel). 2022 Mar 19;10(3):479. doi: 10.3390/vaccines10030479 (PMC8952850; doi:10.3390/vaccines10030479)
Supplement: Supplementary file 1 [file vaccines-10-00479-s001.zip]

Archive with 1 entries (1 files):
- vaccines-1603236-supplementary.pdf
